# Supplementary material for: Protective effects of intrathecal injection of AAV9-RabGGTB-GFP+ in SOD1G93A mice
Source: Front Aging Neurosci. 2023 Mar 14;15:1092607. doi: 10.3389/fnagi.2023.1092607 (PMC10036913; doi:10.3389/fnagi.2023.1092607)
Supplement: Supplementary file 1 [file Data_Sheet_2.ZIP]

Archive with 19 entries (18 files):
- Fig.1/
- Fig.1/the expression of RabGGTA in SOD1 mice 1.jpg
- Fig.1/the expression of RabGGTA in SOD1 mice.jpg
- Fig.1/the expression of RabGGTA in SOD1-KO mice.jpg
- Fig.1/the expression of RabGGTA in WT mice.jpg
- Fig.1/the expression of RabGGTB in SOD1 mice 1.jpg
- Fig.1/the expression of RabGGTB in SOD1 mice 2.jpg
- Fig.1/the expression of RabGGTB in SOD1 mice 3.jpg
- Fig.1/the expression of RabGGTB in SOD1 mice 4.jpg
- Fig.1/the expression of RabGGTB in SOD1 mice 5.tif
- Fig.1/the expression of RabGGTB in SOD1-KO mice 1.jpg
- Fig.1/the expression of RabGGTB in SOD1-KO mice 2.jpg
- Fig.1/the expression of RabGGTB in SOD1-KO mice 3.jpg
- Fig.1/the expression of RabGGTB in SOD1-KO mice 4.jpg
- Fig.1/the expression of RabGGTB in WT mice 1.jpg
- Fig.1/the expression of RabGGTB in WT mice 2.jpg
- Fig.1/the expression of RabGGTB in WT mice 3.jpg
- Fig.1/the expression of RabGGTB in WT mice 4.jpg
- Fig.1/the expression of RabGGTB in WT mice 5.tif
