# Supplementary material for: Protective effects of intrathecal injection of AAV9-RabGGTB-GFP+ in SOD1G93A mice
Source: Front Aging Neurosci. 2023 Mar 14;15:1092607. doi: 10.3389/fnagi.2023.1092607 (PMC10036913; doi:10.3389/fnagi.2023.1092607)
Supplement: Supplementary file 2 [file Data_Sheet_3.ZIP]

Archive with 17 entries (16 files):
- Fig.2/
- Fig.2/218-ggtb647-neun594-gfp-5x-pin-z_c1+2+3+4.tif
- Fig.2/The GFP expression in C.jpg
- Fig.2/The GFP expression in Thorax 1.jpg
- Fig.2/The GFP expression in Thorax 2.jpg
- Fig.2/The GFP expression in Thorax 3.jpg
- Fig.2/The GFP expression in Thorax 4.jpg
- Fig.2/The GFP expression in lumbar 2.tif
- Fig.2/The GFP expression in lumbar 4.jpg
- Fig.2/The GFP expression in lumbar.tif
- Fig.2/The GFP expression in lumbar2.jpg
- Fig.2/The GFP expression in lumbar3.jpg
- Fig.2/The expression of RabGGTB in SDO1mice injected with AAV9-GFP+1.jpg
- Fig.2/The expression of RabGGTB in SDO1mice injected with AAV9-GFP+2.jpg
- Fig.2/The expression of RabGGTB in SDO1mice injected with AAV9-RabGGTB 1.jpg
- Fig.2/The expression of RabGGTB in SDO1mice injected with AAV9-RabGGTB 2.jpg
- Fig.2/The expression of RabGGTB in SDO1mice injected with AAV9-RabGGTB.jpg
