# Supplementary material for: Protective effects of intrathecal injection of AAV9-RabGGTB-GFP+ in SOD1G93A mice
Source: Front Aging Neurosci. 2023 Mar 14;15:1092607. doi: 10.3389/fnagi.2023.1092607 (PMC10036913; doi:10.3389/fnagi.2023.1092607)
Supplement: Supplementary file 3 [file Data_Sheet_4.ZIP]

Archive with 4 entries (3 files):
- Fig.3/Onsetú1⁄4Survival and Rotarod test.xlsx
- Fig.3/Score.xlsx
- Fig.3/Weight.xlsx
- Fig.3/
