# Supplementary material for: Protective effects of intrathecal injection of AAV9-RabGGTB-GFP+ in SOD1G93A mice
Source: Front Aging Neurosci. 2023 Mar 14;15:1092607. doi: 10.3389/fnagi.2023.1092607 (PMC10036913; doi:10.3389/fnagi.2023.1092607)
Supplement: Supplementary file 3 [file Data_Sheet_4.ZIP › Fig.3/Onsetú1⁄4Survival and Rotarod test.xlsx]

## Sheet: Sheet1
WT group				Control				Untreat					treat
Age in days		rotarod test		Age in days		rotarod test		Age in days		rotarod test
80	1	180		80	1	180		80	1	180			1	180
	2	180			2	180			2	180			2	180
	3	180			3	180			3	180			3	180
	4	180			4	180			4	180			4	180
	5	180			5	180			5	180			5	180
	6	180			6	180			6	180			6	180
	7	180			7	180			7	180			7	180
	8	180			8	180			8	180			8	180
	9	180			9	180			9	180			9	180
	10	180			10	180			10	180			10	180
	11	180			11	180			11	180			11	180
	12	180			12	180			12	180			12	180
	13	180			13	180			13	180			13	180
	14	180			14	180			14	180			14	180
	15	180			15	180			15	180			15	180
	16	180			16	180			16	180			16	180
	Mean	180			Mean	180			Mean	180			Mean	180
	SEM	0			SEM	0			SEM	0			SEM	0
				84	1	166.7			1	180			1	180
					2	180			2	167			2	180
					3	180			3	172			3	180
					4	180			4	180			4	180
					5	180			5	180			5	180
					6	180			6	180			6	180
					7	180			7	180			7	180
					8	180			8	180			8	180
					9	172.5			9	180			9	180
					10	168			10	180			10	180
					11	180			11	180			11	180
					12	180			12	180			12	180
					13	167			13	180			13	180
					14	166.6			14	180			14	180
					15	180			15	166			15	180
					16	180
					Mean	176.3			Mean	177.7			Mean	180		P=0.043
					SEM	1.453			SEM	1.28			SEM	0
				87	1	166			1	180			1	180
					2	180			2	166			2	180
					3	180			3	164			3	180
					4	180			4	169			4	180
					5	180			5	172			5	180
					6	180			6	180			6	180
					7	180			7	180			7	180
					8	180			8	180			8	180
					9	168			9	180			9	180
					10	180			10	180			10	180
					11	156			11	180			11	168
					12	179			12	180			12	180
					13	143			13	180			13	180
					14	132			14	180			14	180
					15	180			15	153			15	180
					16	167
					Mean	170.7			Mean	174.9			Mean	179.2
					SEM	3.748			SEM	2.161			SEM	0.8		P=0.0747
				90	1	134			1	166			1	180
					2	180			2	154			2	180
					3	180			3	132			3	180
					4	180			4	145			4	180
					5	180			5	153			5	180
					6	180			6	173			6	180
					7	180			7	180			7	180
					8	180			8	180			8	180
					9	150			9	180			9	180
					10	180			10	172			10	165
					11	159			11	180			11	166
					12	169			12	180			12	169
					13	124			13	169			13	180
					14	122			14	162			14	180
					15	180			15	114			15	180
					16	132
					Mean	163.1			Mean	162.7			Mean	177.3
					SEM	5.71			SEM	5.135			SEM	1.44		P=0.1082
				94	1	102			1	123			1	180
					2	171			2	160			2	180
					3	180			3	136			3	180
					4	180			4	111			4	180
					5	163			5	123			5	180
					6	180			6	153			6	180
					7	180			7	168			7	164
					8	180			8	180			8	180
					9	112			9	180			9	180
					10	171			10	149			10	142
					11	159			11	172			11	155
					12	173			12	120			12	166
					13	93			13	124			13	180
					14	153			14	137			14	180
					15	166			15	112			15	180
					16	93
					Mean	153.5			Mean	143.2			Mean	173.8		P=0.0793
					SEM	8.286			SEM	6.32			SEM	3.043
				97	1	96			1	99			1	180
					2	144			2	156			2	180
					3	165			3	92			3	180
					4	180			4	90			4	180
					5	123			5	102			5	180
					6	180			6	110			6	180
					7	180			7	122			7	158
					8	180			8	180			8	180
					9	83			9	180			9	180
					10	143			10	109			10	112
					11	113			11	134			11	139
					12	154			12	98			12	134
					13	71			13	101			13	180
					14	111			14	92			14	180
					15	119			15	95			15	180
					16	72
					Mean	132.1			Mean	117.3			Mean	168.2		P=0.0135
					SEM	9.816			SEM	8.02			SEM	5.697
				100	1	75			1	82			1	180
					2	110			2	132			2	180
					3	132			3	82			3	180
					4	168			4	90			4	180
					5	91			5	82			5	180
					6	164			6	101			6	180
					7	175			7	122			7	123
					8	180			8	180			8	180
					9	83			9	165			9	180
					10	112			10	92			10	93
					11	91			11	135			11	103
					12	130			12	72			12	112
					13	52			13	81			13	180
					14	87			14	81			14	180
					15	91			15	92			15	180
					16	56
					Mean	112.6			Mean	105.9			Mean	160.7		P=0.0015
					SEM	10.55			SEM	8.601			SEM	8.675
				104	1	62			1	65			1	180
					2	78			2	104			2	180
					3	92			3	78			3	172
					4	124			4	67			4	176
					5	65			5	54			5	180
					6	110			6	98			6	180
					7	120			7	101			7	94
					8	180			8	167			8	180
					9	54			9	163			9	180
					10	73			10	74			10	78
					11	56			11	103			11	92
					12	83			12	87			12	87
					13	66			13	62			13	180
					14	74			14	63			14	180
					15	76			15	66			15	180
					16	54
					Mean	85.44			Mean	90.13			Mean	154.6		P=0.0003
					SEM	8.39			SEM	8.932			SEM	10.82
				107	1	12			1	23			1	164
					2	56			2	87			2	154
					3	68			3	54			3	143
					4	109			4	21			4	123
					5	53			5	18			5	180
					6	56			6	65			6	180
					7	78			7	73			7	73
					8	153			8	124			8	133
					9	8			9	123			9	142
					10	23			10	55			10	54
					11	51			11	97			11	65
					12	66			12	21			12	61
					13	43			13	15			13	180
					14	8			14	13			14	180
					15	54			15	6			15	132
					16	22
					Mean	53.75			Mean	53			Mean	130.9		P=0.0001
					SEM	9.544			SEM	10.47			SEM	11.97
				110	1	4			1	0			1	132
					2	55			2	56			2	121
					3	56			3	21			3	109
					4	98			4	4			4	130
					5	24			5	6			5	164
					6	52			6	12			6	180
					7	56			7	63			7	15
					8	132			8	92			8	102
					9	0			9	96			9	104
					10	14			10	6			10	13
					11	43			11	92			11	11
					12	22			12	0			12	23
					13	12			13	0			13	156
					14	0			14	5			14	180
					15	23			15	0			15	112
					16	22
					Mean	38.31			Mean	30.2			Mean	103.5
					SEM	9.088			SEM	9.824			SEM	15.6		P=0.0001
				114	1	0			1	0			1	104
					2	25			2	13			2	87
					3	56			3	2			3	76
					4	66			4	4			4	111
					5	0			5	6			5	109
					6	27			6	12			6	165
					7	16			7	21			7	0
					8	88			8	65			8	87
					9	0			9	54			9	54
					10	0			10	0			10	3
					11	55			11	36			11	4
					12	34			12	0			12	1
					13	54			13	0			13	94
					14	0			14	5			14	165
					15	8			15	0			15	101
					16	0
					Mean	15.06			Mean	14.53			Mean	77.4
					SEM	6.455			SEM	5.391			SEM	14.23		P=0.0001
				117	1	0			1	0			1	84
					2	0			2	3			2	56
					3	5			3	0			3	55
					4	0			4	0			4	91
					5	0			5	0			5	83
					6	4			6	5			6	124
					7	22			7	4			7	0
					8	67			8	13			8	56
					9	0			9	22			9	21
					10	0			10	0			10	3
					11	0			11	5			11	4
					12	5			12	0			12	7
					13	0			13	0			13	82
					14	4			14	5			14	130
					15	8			15	0			15	81
					16	0
					Mean	7.188			Mean	3.8			Mean	58.47
					SEM	4.229			SEM	1.598			SEM	11.2		P=0.0001
				120	1	0			1	0			1	84
					2	0			2	3			2	56
					3	7			3	0			3	55
					4	15			4	0			4	91
					5	0			5	0			5	83
					6	0			6	5			6	124
					7	0			7	4			7	0
					8	67			8	13			8	56
					9	0			9	22			9	21
					10	0			10	0			10	3
					11	58			11	5			11	4
					12	67			12	0			12	7
					13	55			13	0			13	82
					14	0			14	5			14	130
					15	8			15	0			15	81
					16	0
					Mean	7.188			Mean	3.8			Mean	58.47
					SEM	4.229			SEM	1.598			SEM	11.2		P=0.0001
				124	1	0			1	0			1	65
					2	0			2	0			2	52
					3	0			3	0			3	32
					4	14			4	0			4	54
					5	0			5	0			5	98
					6	0			6	0			6	123
					7	0			7	8			7	0
					8	56			8	11			8	28
					9	0			9	28			9	14
					10	0			10	0			10	0
					11	55			11	0			11	0
					12	8			12	0			12	0
					13	15			13	0			13	66
					14	0			14	0			14	126
					15	8			15	0			15	63
					16	0
					Mean	9.75			Mean	3.133			Mean	48.07
					SEM	4.65			SEM	1.978			SEM	11.15		P=0.0001
				127	1	0			1	0			1	22
					2	0			2	0			2	21
					3	0			3	0			3	11
					4	8			4	0			4	9
					5	0			5	0			5	66
					6	0			6	0			6	93
					7	0			7	0			7	0
					8	22			8	11			8	9
					9	0			9	8			9	6
					10	0			10	0			10	0
					11	19			11	0			11	0
					12	0			12	0			12	0
					13	0			13	0			13	66
					14	0			14	0			14	98
					15	0			15	0			15	28
					16	0
					Mean	3.063			Mean	1.267			Mean	28.6
					SEM	1.778			SEM	0.8754			SEM	8.924		P=0.0001
				130	1	0			1	0			1	22
					2	0			2	0			2	8
					3	0			3	0			3	0
					4	0			4	0			4	0
					5	0			5	0			5	62
					6	0			6	0			6	67
					7	0			7	0			7	0
					8	11			8	0			8	8
					9	0			9	0			9	0
					10	0			10	0			10	0
					11	0			11	0			11	0
					12	0			12	0			12	0
					13	0			13	0			13	26
					14	0			14	0			14	65
					15	0			15	0			15	5
					16	0
					Mean	0.6875			Mean	0			Mean	17.53
					SEM	0.6875			SEM	0			SEM	6.64
				134	1	0			1	0			1	0
					2	0			2	0			2	8
					3	0			3	0			3	0
					4	0			4	0			4	0
					5	0			5	0			5	56
					6	0			6	0			6	22
					7	0			7	0			7	0
					8	8			8	0			8	0
					9	0			9	0			9	0
					10	0			10	0			10	0
					11	0			11	0			11	0
					12	0			12	0			12	0
					13	0			13	0			13	9
					14	0			14	0			14	19
					15	0			15	0			15	0
					16	0
					Mean	0.5			Mean	0			Mean	7.6
					SEM	0.5			SEM	0			SEM	3.94
				137	1	0			1	0		136	1	0
					2	0			2	0		138	2	0
					3	0			3	0		132	3	0
					4	0			4	0		130	4	0
					5	0			5	0		146	5	56
					6	0			6	0		138	6	0
					7	0			7	0		121	7	0
					8	0			8	0		134	8	0
					9	0			9	0		132	9	0
					10	0			10	0		128	10	0
					11	0			11	0		119	11	0
					12	0			12	0		127	12	0
					13	0			13	0		138	13	0
					14	0			14	0		137	14	0
					15	0			15	0		133	15	0
					16	0
					Mean	0			Mean	0			Mean	3.733
					SEM	0			SEM	0			SEM	3.733
				140	1	0			1	0		136	1	0
					2	0			2	0		138	2	0
					3	0			3	0		132	3	0
					4	0			4	0		130	4	0
					5	0			5	0		146	5	21
					6	0			6	0		138	6	0
					7	0			7	0		121	7	0
					8	0			8	0		134	8	0
					9	0			9	0		132	9	0
					10	0			10	0		128	10	0
					11	0			11	0		119	11	0
					12	0			12	0		127	12	0
					13	0			13	0		138	13	0
					14	0			14	0		137	14	0
					15	0			15	0		133	15	0
					16	0
					Mean	0			Mean	0			Mean	1.4
					SEM	0			SEM	0			SEM	1.4
				144	1	0			1	0		136	1	0
					2	0			2	0		138	2	0
					3	0			3	0		132	3	0
					4	0			4	0		130	4	0
					5	0			5	0		146	5	21
					6	0			6	0		138	6	0
					7	0			7	0		121	7	0
					8	0			8	0		134	8	0
					9	0			9	0		132	9	0
					10	0			10	0		128	10	0
					11	0			11	0		119	11	0
					12	0			12	0		127	12	0
					13	0			13	0		138	13	0
					14	0			14	0		137	14	0
					15	0			15	0		133	15	0
					16	0
					Mean	0			Mean	0			Mean	0
					SEM	0			SEM	0			SEM	0
				147	1	0			1	0		136	1	0
					2	0			2	0		138	2	0
					3	0			3	0		132	3	0
					4	0			4	0		130	4	0
					5	0			5	0		146	5	0
					6	0			6	0		138	6	0
					7	0			7	0		121	7	0
					8	0			8	0		134	8	0
					9	0			9	0		132	9	0
					10	0			10	0		128	10	0
					11	0			11	0		119	11	0
					12	0			12	0		127	12	0
					13	0			13	0		138	13	0
					14	0			14	0		137	14	0
					15	0			15	0		133	15	0
					16	0
					Mean	0			Mean	0			Mean	0
					SEM	0			SEM	0			SEM	0

## Sheet: Sheet2
Survival	control	treat	untreat				Onset	control	treat	untreat
117	1						83	1					1
130	1						96	1					2
127	1						95	1					3
133	1						102	1					4
120	1						96	1					5
127	1						99	1					6
120	1						102	1					7
137	1						82	1					8
124	1						85	1					9
120	1						96	1					10
130	1						88	1					11
127	1						94	1					12
127	1						84	1					13
110	1						90	1					14
124	1						94	1					15
117	1			126			87	1			94		16
136		1					108		1				1
138		1					110		1				2
132		1					106		1				3
130		1					96		1				4
142		1					111		1				5
138		1					114		1				6
121		1					97		1				7
134		1					105		1				8
132		1					106		1				9
128		1					98		1				10
129		1					92		1				11
127		1					94		1				12
138		1					106		1				13
137		1					111		1				14
133		1		136			104		1		106		15
124			1				94			1			1
120			1				86			1			2
124			1				84			1			3
120			1				87			1			4
120			1				89			1			5
127			1				90			1			6
127			1				94			1			7
130			1				104			1			8
130			1				100			1			9
124			1				93			1			10
124			1				92			1			11
117			1				94			1			12
117			1				92			1			13
124			1				90			1			14
124			1	124			84			1	92		15

## Sheet: Sheet4
Age in days	WT	SEM	N	untreat	SEM	N	control	SEM	N	treat	SEM	N
80	180	0	16	180	0	15	180	0	15	180	0	15
84	180	0	16	177.7	1.28	15	177.9	1.174	15	180	0	15
87	180	0	16	174.9	2.161	15	172.3	3.246	15	179.2	0.8	15
90	180	0	16	162.7	5.135	15	163.1	5.71	15	177.3	1.44	15
94	180	0	16	143.2	6.32	15	153.5	8.286	15	173.8	3.043	15
97	180	0	16	117.3	8.02	15	132.1	9.816	15	168.2	5.697	15
100	180	0	16	105.9	8.601	15	112.6	10.55	15	160.7	8.675	15
104	180	0	16	90.13	8.932	15	85.44	8.39	15	154.6	10.82	15
107	180	0	16	53	10.47	15	53.75	9.544	15	130.9	11.97	15
110	180	0	16	30.2	9.824	15	38.31	9.088	15	103.5	15.6	15
114	180	0	16	14.53	5.391	15	15.06	6.455	15	77.4	14.23	15
117	180	0	16	3.8	1.598	15	7.188	4.229	15	58.47	11.2	15
120	180	0	16	3.8	1.598	15	7.188	4.229	15	58.47	11.2	15
124	180	0	16	3.133	1.978	15	9.75	4.65	15	48.07	11.15	15
127	180	0	16	1.267	0.8754	15	3.063	1.778	15	28.6	8.924	15
130	180	0	16	0	0	15	0.6875	0.6875	15	17.53	6.64	15
134	180	0	16				0.5	0.5	15	7.6	3.94	15
137	180	0	16				0	0	15	3.733	3.733	15
140	180	0	16							1.4	1.4	15
144	180	0	16							0	0	15
147	180	0	16
