# Supplementary material for: Protective effects of intrathecal injection of AAV9-RabGGTB-GFP+ in SOD1G93A mice
Source: Front Aging Neurosci. 2023 Mar 14;15:1092607. doi: 10.3389/fnagi.2023.1092607 (PMC10036913; doi:10.3389/fnagi.2023.1092607)
Supplement: Supplementary file 3 [file Data_Sheet_4.ZIP › Fig.3/Score.xlsx]

## Sheet: Sheet1
WT group				Controlgroup				Untreat group					treat group
Age in days	NO.	Score		Age in days	NO.	Score		Age in days	NO.	Score
80	1	5		80	1	5		80	1	5			1	5
	2	5			2	5			2	5			2	5
	3	5			3	5			3	5			3	5
	4	5			4	5			4	5			4	5
	5	5			5	5			5	5			5	5
	6	5			6	5			6	5			6	5
	7	5			7	5			7	5			7	5
	8	5			8	5			8	5			8	5
	9	5			9	5			9	5			9	5
	10	5			10	5			10	5			10	5
	11	5			11	5			11	5			11	5
	12	5			12	5			12	5			12	5
	13	5			13	5			13	5			13	5
	14	5			14	5			14	5			14	5
	15	5			15	5			15	5			15	5
	16	5			16	5			16	5			16	5
	Mean	5			Mean	5			Mean	5			Mean	5
	SEM	0			SEM	0			SEM	0			SEM	0
				84	1	5			1	5			1	5
					2	5			2	4			2	5
					3	5			3	5			3	5
					4	5			4	5			4	5
					5	5			5	5			5	5
					6	5			6	5			6	5
					7	5			7	5			7	5
					8	5			8	5			8	5
					9	4			9	5			9	5
					10	4			10	5			10	5
					11	5			11	5			11	5
					12	5			12	5			12	5
					13	4			13	5			13	5
					14	4			14	5			14	5
					15	5			15	4			15	5
					16	5
					Mean	4.75			Mean	4.867			Mean	5
					SEM	0.1118			SEM	0.09085			SEM	0
				87	1	4			1	5			1	5
					2	5			2	4			2	5
					3	5			3	4			3	5
					4	5			4	4			4	5
					5	5			5	5			5	5
					6	5			6	5			6	5
					7	5			7	5			7	5
					8	5			8	5			8	5
					9	4			9	5			9	5
					10	5			10	5			10	5
					11	4			11	5			11	5
					12	4			12	5			12	5
					13	4			13	5			13	5
					14	4			14	5			14	5
					15	5			15	4			15	5
					16	4
					Mean	4.563			Mean	4.733			Mean	5
					SEM	0.1281			SEM	0.1182			SEM	0
				90	1	4			1	5			1	5
					2	5			2	4			2	5
					3	5			3	4			3	5
					4	5			4	4			4	5
					5	5			5	4			5	5
·					6	5			6	4			6	5
					7	5			7	5			7	5
					8	4			8	5			8	5
					9	4			9	5			9	5
					10	5			10	5			10	5
					11	4			11	5			11	5
					12	4			12	5			12	5
					13	4			13	5			13	5
					14	4			14	4			14	5
					15	5			15	4			15	5
					16	4
					Mean	4.5			Mean	4.533			Mean	5
					SEM	0.1291			SEM	0.1333			SEM	0
				94	1	4			1	4			1	5
					2	4			2	4			2	5
					3	5			3	4			3	5
					4	5			4	4			4	5
					5	4			5	4			5	5
					6	5			6	4			6	5
					7	5			7	4			7	5
					8	4			8	5			8	5
					9	4			9	5			9	5
					10	4			10	4			10	5
					11	4			11	4			11	5
					12	4			12	4			12	4
					13	3			13	4			13	5
					14	4			14	4			14	5
					15	4			15	4			15	5
					16	4
					Mean	4.188			Mean	4.133			Mean	4.933
					SEM	0.136			SEM	0.09085			SEM	0.06667
				97	1	4			1	4			1	5
					2	4			2	4			2	5
					3	4			3	4			3	5
					4	5			4	4			4	4
					5	4			5	4			5	5
					6	5			6	4			6	5
					7	5			7	4			7	4
					8	5			8	5			8	5
					9	3			9	5			9	5
					10	4			10	4			10	4
					11	4			11	4			11	4
					12	4			12	4			12	4
					13	3			13	4			13	5
					14	4			14	4			14	5
					15	4			15	4			15	5
					16	3
					Mean	4.063			Mean	4.133			Mean	4.667
					SEM	0.17			SEM	0.09085			SEM	0.126
				100	1	3			1	3			1	5
					2	4			2	4			2	5
					3	4			3	4			3	5
					4	4			4	4			4	4
					5	4			5	4			5	5
					6	4			6	4			6	5
					7	4			7	4			7	4
					8	5			8	5			8	5
					9	4			9	5			9	5
					10	4			10	4			10	4
					11	4			11	4			11	3
					12	4			12	3			12	4
					13	3			13	3			13	5
					14	3			14	3			14	5
					15	4			15	4			15	5
					16	3
					Mean	3.813			Mean	3.867			Mean	4.6
					SEM	0.136			SEM	0.1652			SEM	0.1633
				104	1	62			1	3			1	5
					2	78			2	4			2	5
					3	92			3	4			3	4
					4	124			4	4			4	4
					5	65			5	3			5	5
					6	110			6	4			6	5
					7	120			7	4			7	4
					8	180			8	4			8	4
					9	54			9	4			9	4
					10	73			10	4			10	4
					11	56			11	4			11	3
					12	83			12	4			12	4
					13	66			13	3			13	5
					14	74			14	3			14	5
					15	76			15	3			15	5
					16	54
					Mean	3.563			Mean	3.667			Mean	4.4
					SEM	0.1573			SEM	0.126			SEM	0.1633
				107	1	3			1	3			1	4
					2	3			2	4			2	5
					3	3			3	3			3	4
					4	4			4	3			4	4
					5	3			5	2			5	5
					6	3			6	3			6	5
					7	3			7	4			7	4
					8	4			8	4			8	4
					9	2			9	4			9	4
					10	3			10	4			10	4
					11	3			11	4			11	4
					12	3			12	3			12	3
					13	3			13	3			13	4
					14	2			14	3			14	5
					15	3			15	2			15	4
					16	3
					Mean	3			Mean	3.267			Mean	4.2
					SEM	0.1291			SEM	0.1817			SEM	0.1447
				110	1	2			1	2			1	4
					2	3			2	3			2	4
					3	3			3	3			3	4
					4	3			4	2			4	4
					5	3			5	2			5	4
					6	3			6	3			6	4
					7	3			7	3			7	3
					8	4			8	4			8	4
					9	1			9	4			9	4
					10	2			10	2			10	3
					11	3			11	4			11	3
					12	3			12	2			12	3
					13	3			13	2			13	4
					14	1			14	3			14	4
					15	3			15	2			15	4
					16	3
					Mean	2.688			Mean	2.733			Mean	3.733
					SEM	0.1983			SEM	0.2063			SEM	0.1182
				114	1	2			1	2			1	4
					2	3			2	3			2	4
					3	3			3	2			3	4
					4	3			4	2			4	4
					5	2			5	3			5	4
					6	3			6	3			6	4
					7	3			7	3			7	2
					8	3			8	3			8	3
					9	2			9	4			9	3
					10	2			10	2			10	2
					11	3			11	3			11	2
					12	3			12	2			12	2
					13	3			13	2			13	3
					14	1			14	3			14	4
					15	2			15	2			15	4
					16	2
					Mean	2.5			Mean	2.6			Mean	3.267
					SEM	0.1581			SEM	0.1633			SEM	0.2282
				117	1	1			1	2			1	4
					2	2			2	2			2	4
					3	2			3	2			3	4
					4	2			4	2			4	4
					5	2			5	2			5	4
					6	2			6	2			6	4
					7	3			7	3			7	2
					8	3			8	3			8	3
					9	2			9	3			9	3
					10	2			10	2			10	2
					11	3			11	2			11	2
					12	3			12	1			12	2
					13	3			13	1			13	3
					14	1			14	2			14	4
					15	2			15	2			15	3
					16	1
					Mean	2.125			Mean	2.067			Mean	3.2
					SEM	0.1797			SEM	0.1533			SEM	0.2225
				120	1	1			1	2			1	4
					2	2			2	1			2	4
					3	2			3	2			3	3
					4	2			4	1			4	3
					5	1			5	1			5	4
					6	2			6	2			6	4
					7	1			7	3			7	1
					8	3			8	3			8	3
					9	2			9	3			9	2
					10	1			10	2			10	2
					11	3			11	2			11	2
					12	3			12	1			12	2
					13	3			13	1			13	3
					14	1			14	2			14	4
					15	2			15	2			15	3
					16	1
					Mean	1.875			Mean	1.867			Mean	2.933
					SEM	0.2016			SEM	0.1919			SEM	0.2482
				124	1	1			1	1			1	4
					2	2			2	1			2	3
					3	2			3	1			3	3
					4	2			4	1			4	3
					5	1			5	1			5	3
					6	2			6	2			6	4
					7	1			7	2			7	1
					8	3			8	2			8	3
					9	1			9	3			9	3
					10	1			10	1			10	2
					11	3			11	1			11	2
					12	2			12	1			12	2
					13	2			13	1			13	3
					14	1			14	1			14	3
					15	1			15	1			15	4
					16	1
					Mean	1.625			Mean	1.333			Mean	2.8
					SEM	0.1797			SEM	0.1594			SEM	0.2
				127	1	1			1	1			1	3
					2	2			2	1			2	3
					3	1			3	1			3	3
					4	2			4	1			4	3
					5	1			5	1			5	4
					6	1			6	1			6	4
					7	3			7	1			7	1
					8	3			8	2			8	2
					9	1			9	2			9	2
					10	1			10	1			10	1
					11	2			11	1			11	1
					12	1			12	1			12	1
					13	1			13	1			13	3
					14	1			14	1			14	3
					15	1			15	1			15	3
					16	1
					Mean	1.438			Mean	1.133			Mean	2.467
					SEM	0.1819			SEM	0.09085			SEM	0.2737
				130	1	1			1	1			1	2
					2	1			2	1			2	2
					3	1			3	1			3	1
					4	2			4	1			4	1
					5	1			5	1			5	3
					6	1			6	1			6	3
					7	1			7	1			7	1
					8	3			8	1			8	2
					9	1			9	1			9	1
					10	1			10	1			10	1
					11	1			11	1			11	1
					12	1			12	1			12	1
					13	1			13	1			13	3
					14	1			14	1			14	3
					15	1			15	1			15	2
					16	1
					Mean	1.188			Mean	1			Mean	1.8
					SEM	0.136			SEM	0			SEM	0.2225
				134	1	1							1	1
					2	1							2	2
					3	1							3	1
					4	1							4	1
					5	1							5	3
					6	1							6	3
					7	1							7	1
					8	2							8	1
					9	1							9	1
					10	1							10	1
					11	1							11	1
					12	1							12	1
					13	1							13	2
					14	1							14	2
					15	1							15	1
					16	1
					Mean	1.063							Mean	1.467
					SEM	0.0625							SEM	0.1919
				137	1	1							1	1
					2	1							2	1
					3	1							3	1
					4	1							4	1
					5	1							5	3
					6	1							6	1
					7	1							7	1
					8	1							8	1
					9	1							9	1
					10	1							10	1
					11	1							11	1
					12	1							12	1
					13	1							13	2
					14	1							14	1
					15	1							15	1
					16	1
					Mean	1							Mean	1.2
					SEM	0							SEM	0.1447
												136	1	1
												138	2	1
												132	3	1
												130	4	1
												142	5	2
												138	6	1
												121	7	1
												134	8	1
												132	9	1
												128	10	1
												119	11	1
												127	12	1
												138	13	1
												137	14	1
												133	15	1
													Mean	1.067
													SEM	0.06667
												136	1	1
												138	2	1
												132	3	1
												130	4	1
												146	5	1
												138	6	1
												121	7	1
												134	8	1
												132	9	1
												128	10	1
												119	11	1
												127	12	1
												138	13	1
												137	14	1
												133	15	1
													Mean	1
													SEM	0

## Sheet: Sheet2
Age in days	Wild-type	SEM	N	untreat	SEM	N	control	SEM	N	treat	SEM	N
80	5	0	16	5	0	15	5	0	16	5	0	15
84	5	0	16	4.867	0.09085	15	4.75	0.1118	16	5	0	15
87	5	0	16	4.733	0.1182	15	4.563	0.1281	16	5	0	15
90	5	0	16	4.533	0.1333	15	4.5	0.1291	16	5	0	15
94	5	0	16	4.133	0.09085	15	4.188	0.136	16	4.933	0.06667	15
97	5	0	16	4.133	0.09085	15	4.063	0.17	16	4.667	0.126	15
100	5	0	16	3.867	0.1652	15	3.813	0.136	16	4.6	0.1633	15
104	5	0	16	3.667	0.126	15	3.563	0.1573	16	4.4	0.1633	15
107	5	0	16	3.267	0.1817	15	3	0.1291	16	4.2	0.1447	15
110	5	0	16	2.733	0.2063	15	2.688	0.1983	16	3.733	0.1182	15
114	5	0	16	2.6	0.1633	15	2.5	0.1581	16	3.267	0.2282	15
117	5	0	16	2.067	0.1533	15	2.125	0.1797	16	3.2	0.2225	15
120	5	0	16	1.867	0.1919	15	1.875	0.2016	16	2.933	0.2482	15
124	5	0	16	1.333	0.1594	15	1.625	0.1797	16	2.8	0.2	15
127	5	0	16	1.133	0.09085	15	1.438	0.1819	16	2.467	0.2737	15
130	5	0	16	1	0	15	1.188	0.136	16	1.8	0.2225	15
134	5	0	16				1.063	0.0625	16	1.467	0.1919	15
137	5	0	16				1	0	16	1.2	0.1447	15
140	5	0	16							1.067	0.06667	15
144	5	0	16							1	0	15
