# Supplementary material for: Protective effects of intrathecal injection of AAV9-RabGGTB-GFP+ in SOD1G93A mice
Source: Front Aging Neurosci. 2023 Mar 14;15:1092607. doi: 10.3389/fnagi.2023.1092607 (PMC10036913; doi:10.3389/fnagi.2023.1092607)
Supplement: Supplementary file 4 [file Data_Sheet_5.ZIP]

Archive with 11 entries (10 files):
- Fig.5/
- Fig.5/NMJ-SOD1G93A mice injected with AAV9-GFP+1.jpg
- Fig.5/NMJ-SOD1G93A mice injected with AAV9-GFP+3.jpg
- Fig.5/NMJ-SOD1G93A mice injected with AAV9-GFP+4.jpg
- Fig.5/NMJ-SOD1G93A mice injected with AAV9-GFP+6.jpg
- Fig.5/NMJ-SOD1G93A mice injected with AAV9-RabGGTB-GFP+1.jpg
- Fig.5/NMJ-SOD1G93A mice injected with AAV9-RabGGTB-GFP+2.jpg
- Fig.5/NMJ-SOD1G93A mice injected with AAV9-RabGGTB-GFP+3.jpg
- Fig.5/NMJ-SOD1G93A mice injected with AAV9-RabGGTB-GFP+4.jpg
- Fig.5/NMJ-SOD1G93Amice injected with AAV9-GFP+2.jpg
- Fig.5/NMJ-SOD1G93Amice injected with AAV9-GFP+5.jpg
