# Supplementary material for: Protective effects of intrathecal injection of AAV9-RabGGTB-GFP+ in SOD1G93A mice
Source: Front Aging Neurosci. 2023 Mar 14;15:1092607. doi: 10.3389/fnagi.2023.1092607 (PMC10036913; doi:10.3389/fnagi.2023.1092607)
Supplement: Supplementary file 5 [file Data_Sheet_6.ZIP]

Archive with 9 entries (8 files):
- Fig.6/
- Fig.6/SOD1 protein in WT group  mice 1.jpg
- Fig.6/SOD1 protein in WT group  mice.jpg
- Fig.6/SOD1 protein in control group  mice 1.jpg
- Fig.6/SOD1 protein in control group  mice.jpg
- Fig.6/SOD1 protein in non-injected group  mice 1.jpg
- Fig.6/SOD1 protein in non-injected group  mice.tif
- Fig.6/SOD1 protein in treat group  mice 2.jpg
- Fig.6/SOD1 protein in treat group  mice.tif
